# Supplementary material for: Weight-Bearing Versus Non-Weight-Bearing After Ankle Fracture: A Systematic Review and Meta-Analysis of Patient-Reported Outcome
Source: Life (Basel). 2025 Feb 18;15(2):314. doi: 10.3390/life15020314 (PMC11857458; doi:10.3390/life15020314)
Supplement: Supplementary file 1 [file life-15-00314-s001.zip]

Archive with 7 entries (7 files):
- Supplementary Table S1.docx
- Supplementary Table S3.doc
- Supplementary Figure S1.png
- Supplementary Figure S3.docx
- Supplementary Figure S2.docx
- Supplementary Figure S4.docx
- Supplementary Table S2.docx
